# Supplementary material for: Host selection tendency of key microbiota in arid desert lichen crusts
Source: Imeta. 2023 Oct 10;2(4):e138. doi: 10.1002/imt2.138 (PMC10989926; doi:10.1002/imt2.138)
Supplement: Supplementary file 2 — Supporting information. [file IMT2-2-e138-s002.xlsx]

## Sheet: Table S1
Table S1 The enrichment and depletion patterns comparison of bacterial taxa in class level between CS and S, R and S, and L and S based on EdgeR analysis.
Stratum	Treatment	Class	ZOTUs numbers
CS	Enriched (20)	Actinobacteria	1
		Alphaproteobacteria	16
		Bacilli	1
		Gammaproteobacteria	2
	Depleted (84)	Acidimicrobiia	6
		Actinobacteria	9
		Alphaproteobacteria	8
		Bacteroidia	2
		Blastocatellia	8
		Chloroflexia	10
		Gammaproteobacteria	1
		Gemmatimonadetes	4
		Chloroflexi-KD4-96	2
		Ktedonobacteria	1
		Phycisphaerae	6
		Planctomycetes	2
		Rubrobacteria	4
		Thermoleophilia	16
		Chloroflexi-TK10	2
		Chloroflexi-unassigned	2
		Verrucomicrobiae	1
R	Enriched (233)	Acidimicrobiia	14
		Actinobacteria	24
		Alphaproteobacteria	8
		Blastocatellia	12
		Chloroflexia	11
		Dehalococcoidia	1
		Entotheonellia	1
		Gammaproteobacteria	3
		Gemmatimonadetes	7
		Chloroflexi-Gitt-GS-136	7
		Holophagae	1
		Chloroflexi-JG30-KF-CM66	1
		Chloroflexi-KD4-96	12
		Ktedonobacteria	1
		Chloroflexi-MB-A2-108	6
		Methylomirabilia	1
		Phycisphaerae	28
		Planctomycetes	5
		Rubrobacteria	13
R	Enriched (233)	Thermoanaerobaculia	1
		Thermoleophilia	48
		Chloroflexi-TK10	3
		Chloroflexi-unassigned	2
		Armatimonadota-unassigned	3
		Verrucomicrobiae	7
		Vicinamibacteria	11
	Depleted (13)	Actinobacteria	4
		Alphaproteobacteria	6
		Bacilli	2
		Gammaproteobacteria	1
L	Enriched (183)	Acidimicrobiia	12
		Actinobacteria	12
		Alphaproteobacteria	13
		Armatimonadia	1
		Bacteroidia	2
		Blastocatellia	16
		Chloroflexia	10
		Dehalococcoidia	1
		Gammaproteobacteria	3
		Gemmatimonadetes	8
		Chloroflexi-Gitt-GS-136	3
		Holophagae	1
		Chloroflexi-KD4-96	3
		Ktedonobacteria	1
		Chloroflexi-MB-A2-108	3
		Phycisphaerae	18
		Planctomycetes	5
		Rubrobacteria	11
		Thermoleophilia	41
		Chloroflexi-TK10	4
		Chloroflexi-unassigned	3
		Verrucomicrobiae	6
		Vicinamibacteria	6
	Depleted (49)	Actinobacteria	5
		Alphaproteobacteria	35
		Bacteroidia	1
		Cyanobacteriia	4
		Gemmatimonadetes	2
		Polyangia	1
		Thermoleophilia	1

## Sheet: Table S2
Table S2 Bacterial co-occurrence network characteristics in each stratum.
Stratum	S	CS	R	L
Nodes	167	171	162	197
Total links	827	357	342	752
Positive Links (Proportion)	783(94.68%)	320(89.64%)	339(99.12%)	745(99.17%)
Negative Links (Proportion)	44(5.32%)	37(10.36%)	3(0.88%)	7(0.93%)
Ave. clustering coefficient	0.436	0.312	0.364	0.425
Diameter	7	14	16	13
Avg. path length	3.16	4.92	6.41	4.17
Modularity	0.535	0.833	0.645	0.455
module hubs	0	1	3	1
Network hubs	1	0	0	0
connectors	9	0	4	98
Random avg. path length	2.66±0.039	3.61±0.068	3.51±0.069	2.91±0.038
Random avg. degree	9.89±0.018	4.18±0.00	4.22±0.001	7.67±0.011
Random avg. clustering coefficient	0.138±0.011	0.051±0.012	0.064±0.014	0.119±0.012

## Sheet: Table S3
Table S3 Bacterial co-occurrence network keystones in each stratum.
Stratum	ZOTUID	Type	Phylum	Class	Order	Family	Genus
CS	ZOTU112	Module hubs	Proteobacteria	Alphaproteobacteria	Rhizobiales	Beijerinckiaceae	Unassigned
S	ZOTU35	Network hubs	Actinobacteriota	Actinobacteria	Pseudonocardiales	Pseudonocardiaceae	Unassigned
S	ZOTU105	Connectors	Bacteroidota	Bacteroidia	Cytophagales	Hymenobacteraceae	Hymenobacter
S	ZOTU116	Connectors	Actinobacteriota	Actinobacteria	Micromonosporales	Micromonosporaceae	Micromonospora
S	ZOTU121	Connectors	Proteobacteria	Alphaproteobacteria	Rhizobiales	Beijerinckiaceae	Psychroglaciecola
S	ZOTU206	Connectors	Proteobacteria	Alphaproteobacteria	Acetobacterales	Acetobacteraceae	Craurococcus
S	ZOTU48	Connectors	Proteobacteria	Alphaproteobacteria	Rhizobiales	Beijerinckiaceae	Microvirga
S	ZOTU58	Connectors	Proteobacteria	Alphaproteobacteria	Rhodobacterales	Rhodobacteraceae	Rubellimicrobium
S	ZOTU64	Connectors	Actinobacteriota	Actinobacteria	Micromonosporales	Micromonosporaceae	Unassigned
S	ZOTU7	Connectors	Actinobacteriota	Actinobacteria	Micromonosporales	Micromonosporaceae	Unassigned
S	ZOTU97	Connectors	Actinobacteriota	Actinobacteria	Micromonosporales	Micromonosporaceae	Micromonospora
R	ZOTU158	Connectors	Proteobacteria	Alphaproteobacteria	Sphingomonadales	Sphingomonadaceae	Unassigned
R	ZOTU317	Connectors	Cyanobacteria	Cyanobacteriia	Cyanobacteriales	Coleofasciculaceae	Microcoleus
R	ZOTU60	Connectors	Proteobacteria	Alphaproteobacteria	Rhizobiales	Unassigned	Unassigned
R	ZOTU69	Connectors	Acidobacteriota	Blastocatellia	Pyrinomonadales	Pyrinomonadaceae	RB41
R	ZOTU101	Module hubs	Chloroflexi	Ktedonobacteria	C0119	Unassigned	Unassigned
R	ZOTU16	Module hubs	Firmicutes	Bacilli	Bacillales	Unassigned	Unassigned
R	ZOTU9	Module hubs	Proteobacteria	Alphaproteobacteria	Sphingomonadales	Sphingomonadaceae	Unassigned
L	ZOTU10	Connectors	Actinobacteriota	Actinobacteria	Micromonosporales	Micromonosporaceae	Unassigned
L	ZOTU101	Connectors	Chloroflexi	Ktedonobacteria	C0119	Unassigned	Unassigned
L	ZOTU104	Connectors	Actinobacteriota	Actinobacteria	Corynebacteriales	Corynebacteriaceae	Lawsonella
L	ZOTU109	Connectors	Actinobacteriota	Rubrobacteria	Rubrobacterales	Rubrobacteriaceae	Rubrobacter
L	ZOTU11	Connectors	Actinobacteriota	Thermoleophilia	Solirubrobacterales	Solirubrobacteraceae	Unassigned
L	ZOTU110	Connectors	Cyanobacteria	Cyanobacteriia	Cyanobacteriales	Coleofasciculaceae	Unassigned
L	ZOTU111	Connectors	Verrucomicrobiota	Verrucomicrobiae	Chthoniobacterales	Chthoniobacteraceae	Unassigned
L	ZOTU112	Connectors	Proteobacteria	Alphaproteobacteria	Rhizobiales	Beijerinckiaceae	Unassigned
L	ZOTU117	Connectors	Actinobacteriota	Actinobacteria	Micrococcales	Micrococcaceae	Pseudarthrobacter
L	ZOTU124	Connectors	Proteobacteria	Alphaproteobacteria	Caulobacterales	Caulobacteraceae	Unassigned
L	ZOTU127	Connectors	Actinobacteriota	Actinobacteria	Propionibacteriales	Nocardioidaceae	Unassigned
L	ZOTU132	Connectors	Verrucomicrobiota	Verrucomicrobiae	Chthoniobacterales	Chthoniobacteraceae	Udaeobacter
L	ZOTU133	Connectors	Planctomycetota	Phycisphaerae	Tepidisphaerales	WD2101 soil group	Unassigned
L	ZOTU137	Connectors	Actinobacteriota	Thermoleophilia	Solirubrobacterales	Solirubrobacteraceae	Conexibacter
L	ZOTU139	Connectors	Cyanobacteria	Cyanobacteriia	Cyanobacteriales	Chroococcidiopsaceae	Chroococcidiopsis
L	ZOTU14	Connectors	Cyanobacteria	Cyanobacteriia	Cyanobacteriales	Chroococcidiopsaceae	Unassigned
L	ZOTU142	Connectors	Acidobacteriota	Blastocatellia	Pyrinomonadales	Pyrinomonadaceae	RB41
L	ZOTU143	Connectors	Gemmatimonadota	Gemmatimonadetes	Gemmatimonadales	Gemmatimonadaceae	Unassigned
L	ZOTU145	Connectors	Planctomycetota	Phycisphaerae	Tepidisphaerales	WD2101 soil group	Unassigned
L	ZOTU146	Connectors	Proteobacteria	Alphaproteobacteria	Rhizobiales	Beijerinckiaceae	Unassigned
L	ZOTU148	Connectors	Actinobacteriota	Thermoleophilia	Solirubrobacterales	Solirubrobacteraceae	Solirubrobacter
L	ZOTU15	Connectors	Acidobacteriota	Blastocatellia	Pyrinomonadales	Pyrinomonadaceae	RB41
L	ZOTU151	Connectors	Proteobacteria	Alphaproteobacteria	Acetobacterales	Acetobacteraceae	Unassigned
L	ZOTU159	Connectors	Actinobacteriota	Thermoleophilia	Solirubrobacterales	Solirubrobacteraceae	Solirubrobacter
L	ZOTU16	Connectors	Firmicutes	Bacilli	Bacillales	Unassigned	Unassigned
L	ZOTU161	Connectors	Acidobacteriota	Blastocatellia	Unassigned	Unassigned	Unassigned
L	ZOTU162	Connectors	Gemmatimonadota	Gemmatimonadetes	Gemmatimonadales	Gemmatimonadaceae	Roseisolibacter
L	ZOTU163	Connectors	Cyanobacteria	Cyanobacteriia	Cyanobacteriales	Coleofasciculaceae	Microcoleus
L	ZOTU164	Connectors	Verrucomicrobiota	Verrucomicrobiae	Chthoniobacterales	Chthoniobacteraceae	Udaeobacter
L	ZOTU167	Connectors	Firmicutes	Bacilli	Bacillales	Bacillaceae	Unassigned
L	ZOTU174	Connectors	Actinobacteriota	Thermoleophilia	Solirubrobacterales	67-14	Unassigned
L	ZOTU177	Connectors	Planctomycetota	Phycisphaerae	Tepidisphaerales	WD2101 soil group	Unassigned
L	ZOTU178	Connectors	Acidobacteriota	Blastocatellia	Pyrinomonadales	Pyrinomonadaceae	RB41
L	ZOTU18	Connectors	Actinobacteriota	Rubrobacteria	Rubrobacterales	Rubrobacteriaceae	Rubrobacter
L	ZOTU182	Connectors	Planctomycetota	Planctomycetes	Isosphaerales	Isosphaeraceae	Tundrisphaera
L	ZOTU189	Connectors	Actinobacteriota	Thermoleophilia	Solirubrobacterales	67-14	Unassigned
L	ZOTU19	Connectors	Cyanobacteria	Cyanobacteriia	Cyanobacteriales	Phormidiaceae	Tychonema
L	ZOTU194	Connectors	Bacteroidota	Bacteroidia	Chitinophagales	Chitinophagaceae	Ferruginibacter
L	ZOTU195	Connectors	Actinobacteriota	Thermoleophilia	Solirubrobacterales	Unassigned	Unassigned
L	ZOTU198	Connectors	Acidobacteriota	Blastocatellia	Pyrinomonadales	Pyrinomonadaceae	RB41
L	ZOTU20	Connectors	Actinobacteriota	Actinobacteria	Frankiales	Geodermatophilaceae	Blastococcus
L	ZOTU205	Connectors	Actinobacteriota	Actinobacteria	Pseudonocardiales	Pseudonocardiaceae	Pseudonocardia
L	ZOTU21	Connectors	Proteobacteria	Gammaproteobacteria	Enterobacterales	Enterobacteriaceae	Unassigned
L	ZOTU22	Connectors	Actinobacteriota	Actinobacteria	Propionibacteriales	Nocardioidaceae	Kribbella
L	ZOTU222	Connectors	Acidobacteriota	Blastocatellia	Blastocatellales	Blastocatellaceae	Blastocatella
L	ZOTU237	Connectors	Actinobacteriota	Rubrobacteria	Rubrobacterales	Rubrobacteriaceae	Rubrobacter
L	ZOTU239	Connectors	Actinobacteriota	Rubrobacteria	Rubrobacterales	Rubrobacteriaceae	Rubrobacter
L	ZOTU25	Connectors	Actinobacteriota	Acidimicrobiia	IMCC26256	Unassigned	Unassigned
L	ZOTU29	Connectors	Actinobacteriota	Actinobacteria	Pseudonocardiales	Pseudonocardiaceae	Unassigned
L	ZOTU31	Connectors	Actinobacteriota	Rubrobacteria	Rubrobacterales	Rubrobacteriaceae	Rubrobacter
L	ZOTU32	Connectors	Acidobacteriota	Blastocatellia	Pyrinomonadales	Pyrinomonadaceae	RB41
L	ZOTU33	Connectors	Actinobacteriota	Actinobacteria	Pseudonocardiales	Pseudonocardiaceae	Pseudonocardia
L	ZOTU34	Connectors	Actinobacteriota	Actinobacteria	Pseudonocardiales	Pseudonocardiaceae	Pseudonocardia
L	ZOTU37	Connectors	Chloroflexi	Chloroflexia	Thermomicrobiales	JG30-KF-CM45	Unassigned
L	ZOTU38	Connectors	Cyanobacteria	Cyanobacteriia	Cyanobacteriales	Nostocaceae	Mastigocladopsis
L	ZOTU39	Connectors	Actinobacteriota	Actinobacteria	Propionibacteriales	Nocardioidaceae	Unassigned
L	ZOTU41	Connectors	Actinobacteriota	Actinobacteria	0319-7L14	Unassigned	Unassigned
L	ZOTU42	Connectors	Actinobacteriota	Actinobacteria	Pseudonocardiales	Pseudonocardiaceae	Unassigned
L	ZOTU43	Connectors	Actinobacteriota	Acidimicrobiia	IMCC26256	Unassigned	Unassigned
L	ZOTU44	Connectors	Proteobacteria	Alphaproteobacteria	Rhizobiales	Beijerinckiaceae	Psychroglaciecola
L	ZOTU45	Connectors	Acidobacteriota	Blastocatellia	Pyrinomonadales	Pyrinomonadaceae	RB41
L	ZOTU46	Connectors	Firmicutes	Bacilli	Bacillales	Bacillaceae	Bacillus
L	ZOTU47	Connectors	Verrucomicrobiota	Verrucomicrobiae	Chthoniobacterales	Chthoniobacteraceae	Unassigned
L	ZOTU48	Connectors	Proteobacteria	Alphaproteobacteria	Rhizobiales	Beijerinckiaceae	Microvirga
L	ZOTU49	Connectors	Acidobacteriota	Blastocatellia	Unassigned	Unassigned	Unassigned
L	ZOTU50	Connectors	Acidobacteriota	Blastocatellia	Blastocatellales	Blastocatellaceae	Blastocatella
L	ZOTU52	Connectors	Verrucomicrobiota	Verrucomicrobiae	Chthoniobacterales	Chthoniobacteraceae	Udaeobacter
L	ZOTU53	Connectors	Actinobacteriota	Thermoleophilia	Solirubrobacterales	Solirubrobacteraceae	Solirubrobacter
L	ZOTU56	Connectors	Actinobacteriota	Rubrobacteria	Rubrobacterales	Rubrobacteriaceae	Rubrobacter
L	ZOTU57	Connectors	Proteobacteria	Alphaproteobacteria	Rhizobiales	Unassigned	Unassigned
L	ZOTU58	Connectors	Proteobacteria	Alphaproteobacteria	Rhodobacterales	Rhodobacteraceae	Rubellimicrobium
L	ZOTU6	Connectors	Actinobacteriota	Rubrobacteria	Rubrobacterales	Rubrobacteriaceae	Rubrobacter
L	ZOTU60	Connectors	Proteobacteria	Alphaproteobacteria	Rhizobiales	Unassigned	Unassigned
L	ZOTU61	Connectors	Actinobacteriota	Rubrobacteria	Rubrobacterales	Rubrobacteriaceae	Rubrobacter
L	ZOTU62	Connectors	Actinobacteriota	Thermoleophilia	Unassigned	Unassigned	Unassigned
L	ZOTU63	Connectors	Proteobacteria	Alphaproteobacteria	Rhizobiales	Beijerinckiaceae	Methylobacterium
L	ZOTU66	Connectors	Actinobacteriota	Actinobacteria	Pseudonocardiales	Pseudonocardiaceae	Pseudonocardia
L	ZOTU67	Connectors	Actinobacteriota	Actinobacteria	Pseudonocardiales	Pseudonocardiaceae	Crossiella
L	ZOTU68	Connectors	Firmicutes	Bacilli	Bacillales	Bacillaceae	Bacillus
L	ZOTU69	Connectors	Acidobacteriota	Blastocatellia	Pyrinomonadales	Pyrinomonadaceae	RB41
L	ZOTU71	Connectors	Actinobacteriota	Actinobacteria	Pseudonocardiales	Pseudonocardiaceae	Lechevalieria
L	ZOTU72	Connectors	Actinobacteriota	Actinobacteria	Pseudonocardiales	Pseudonocardiaceae	Kibdelosporangium
L	ZOTU74	Connectors	Acidobacteriota	Blastocatellia	Pyrinomonadales	Pyrinomonadaceae	RB41
L	ZOTU77	Connectors	Acidobacteriota	Blastocatellia	Pyrinomonadales	Pyrinomonadaceae	RB41
L	ZOTU79	Connectors	Verrucomicrobiota	Verrucomicrobiae	Chthoniobacterales	Chthoniobacteraceae	Udaeobacter
L	ZOTU80	Connectors	Actinobacteriota	Thermoleophilia	Solirubrobacterales	Solirubrobacteraceae	Solirubrobacter
L	ZOTU82	Connectors	Acidobacteriota	Blastocatellia	Pyrinomonadales	Pyrinomonadaceae	RB41
L	ZOTU84	Connectors	Verrucomicrobiota	Verrucomicrobiae	Chthoniobacterales	Chthoniobacteraceae	Udaeobacter
L	ZOTU85	Connectors	Cyanobacteria	Cyanobacteriia	Cyanobacteriales	Chroococcidiopsaceae	Aliterella
L	ZOTU87	Connectors	Proteobacteria	Alphaproteobacteria	Rhizobiales	Beijerinckiaceae	Unassigned
L	ZOTU88	Connectors	Proteobacteria	Alphaproteobacteria	Sphingomonadales	Sphingomonadaceae	Unassigned
L	ZOTU89	Connectors	Actinobacteriota	Acidimicrobiia	IMCC26256	Unassigned	Unassigned
L	ZOTU9	Connectors	Proteobacteria	Alphaproteobacteria	Sphingomonadales	Sphingomonadaceae	Unassigned
L	ZOTU91	Connectors	Proteobacteria	Alphaproteobacteria	Sphingomonadales	Sphingomonadaceae	Sphingomonas
L	ZOTU93	Connectors	Actinobacteriota	Thermoleophilia	Solirubrobacterales	67-14	Unassigned
L	ZOTU95	Connectors	Actinobacteriota	Actinobacteria	Micromonosporales	Micromonosporaceae	Unassigned
L	ZOTU96	Connectors	Gemmatimonadota	Gemmatimonadetes	Gemmatimonadales	Gemmatimonadaceae	Unassigned
L	ZOTU99	Connectors	Actinobacteriota	Acidimicrobiia	Microtrichales	Ilumatobacteraceae	Unassigned
L	ZOTU234	Module hubs	Acidobacteriota	Blastocatellia	Pyrinomonadales	Pyrinomonadaceae	RB41

## Sheet: Table S4
Table S4 The detailed information of 120 samples used in this study.
Sample ID	Site	Stratum	Species	Longitude	Latitude	Altitude	MAT	MAP
B60	BY	CS	E. adsurgens	98.13222°	39.83583°	1700m	6.12℃	108.68mm
B01	BY	CS	E. adsurgens	104.5822°	37.41833°	1591m	7.81℃	191.09mm
B04	BY	CS	E. adsurgens	104.5822°	37.41833°	1591m	7.81℃	191.09mm
B13	BY	CS	E. adsurgens	98.13222°	39.83583°	1700m	6.12℃	108.68mm
B201	BY	CS	E. adsurgens	98.13222°	39.83583°	1700m	6.12℃	108.68mm
B206	BY	CS	E. adsurgens	104.5822°	37.41833°	1591m	7.81℃	191.09mm
B208	BY	CS	E. adsurgens	104.5822°	37.41833°	1591m	7.81℃	191.09mm
B215	BY	CS	E. adsurgens	104.5822°	37.41833°	1591m	7.81℃	191.09mm
B217	BY	CS	E. adsurgens	104.5822°	37.41833°	1591m	7.81℃	191.09mm
B219	BY	CS	E. adsurgens	104.5822°	37.41833°	1591m	7.81℃	191.09mm
B02	YM	CS	E. adsurgens	97.29056°	39.82417°	2257m	3.59℃	125.68mm
B07	YM	CS	E. adsurgens	97.28889°	39.81°	2354m	3.59℃	131.01mm
B11	YM	CS	E. adsurgens	97.28889°	39.81°	2354m	3.59℃	131.01mm
B12	YM	CS	E. adsurgens	97.28889°	39.81°	2354m	3.59℃	131.01mm
B205	YM	CS	E. adsurgens	97.90472°	39.86028°	1846m	5.59℃	110.51mm
B213	YM	CS	E. adsurgens	97.29056°	39.82417°	2257m	3.59℃	125.68mm
B214	YM	CS	E. adsurgens	97.90472°	39.86028°	1846m	5.59℃	110.51mm
B59	YM	CS	E.adsurgens	97.29056°	39.82417°	2257m	3.59℃	125.68mm
B03	HNZ	CS	E. adsurgens	100.2522°	35.68167°	1606m	2.98℃	344.65mm
B05	HNZ	CS	E. adsurgens	100.5822°	36.26111°	2807m	3.27℃	374.73mm
B08	HNZ	CS	E. adsurgens	100.2475°	35.70861°	3004m	3.84℃	365.85mm
B09	HNZ	CS	E. adsurgens	100.2522°	35.68167°	1606m	2.98℃	344.65mm
B57	HNZ	CS	E.adsurgens	100.5822°	36.26111°	2807m	3.27℃	374.73mm
B56	HNZ	CS	E. adsurgens	100.2283°	35.91167°	3138m	1.74℃	366.03mm
B144	BY	L	E. adsurgens	104.5822°	37.41833°	1591m	7.81℃	191.09mm
B106	YM	L	E. adsurgens	97.29056°	39.82417°	2257m	3.59℃	125.68mm
B108	YM	L	E. adsurgens	97.28889°	39.81°	2354m	3.59℃	131.01mm
B81	YM	L	E. adsurgens	97.28889°	39.81°	2354m	3.59℃	131.01mm
B87	YM	L	E. adsurgens	97.29056°	39.82417°	2257m	3.59℃	125.68mm
B103	HNZ	L	E. adsurgens	100.2522°	35.68167°	1606m	2.98℃	344.65mm
B104	HNZ	L	E. adsurgens	100.2475°	35.70861°	3004m	3.84℃	365.85mm
B105	HNZ	L	E. adsurgens	100.2522°	35.68167°	1606m	2.98℃	344.65mm
B145	HNZ	L	E. adsurgens	100.2522°	35.68167°	1606m	2.98℃	344.65mm
B150	HNZ	L	E. adsurgens	100.5822°	36.26111°	2807m	3.27℃	374.73mm
B90	HNZ	L	E. adsurgens	100.2475°	35.70861°	3004m	3.84℃	365.85mm
B15	BY	S	E. adsurgens	104.5822°	37.41833°	1591m	7.81℃	191.09mm
B17	BY	S	E. adsurgens	98.13222°	39.83583°	1700m	6.12℃	108.68mm
B22	BY	S	E. adsurgens	104.5822°	37.41833°	1591m	7.81℃	191.09mm
B23	BY	S	E. adsurgens	104.5822°	37.41833°	1591m	7.81℃	191.09mm
B29	BY	S	E. adsurgens	104.5822°	37.41833°	1591m	7.81℃	191.09mm
B33	BY	S	E. adsurgens	104.5822°	37.41833°	1591m	7.81℃	191.09mm
B36	BY	S	E. adsurgens	104.5822°	37.41833°	1591m	7.81℃	191.09mm
B37	BY	S	E. adsurgens	104.5822°	37.41833°	1591m	7.81℃	191.09mm
B40	BY	S	E. adsurgens	104.5822°	37.41833°	1591m	7.81℃	191.09mm
B52	BY	S	E. adsurgens	98.13222°	39.83583°	1700m	6.12℃	108.68mm
B48	YM	S	E. adsurgens	97.28889°	39.81°	2354m	3.59℃	131.01mm
B53	YM	S	E. adsurgens	97.90472°	39.86028°	1846m	5.59℃	110.51mm
B54	YM	S	E. adsurgens	97.90472°	39.86028°	1846m	5.59℃	110.51mm
B38	YM	S	E. adsurgens	97.29056°	39.82417°	2257m	3.59℃	125.68mm
B34	YM	S	E. adsurgens	97.28889°	39.81°	2354m	3.59℃	131.01mm
B30	YM	S	E. adsurgens	97.29056°	39.82417°	2257m	3.59℃	125.68mm
B16	YM	S	E. adsurgens	97.29056°	39.82417°	2257m	3.59℃	125.68mm
B19	YM	S	E. adsurgens	97.28889°	39.81°	2354m	3.59℃	131.01mm
B18	HNZ	S	E. adsurgens	100.2522°	35.68167°	1606m	2.98℃	344.65mm
B20	HNZ	S	E. adsurgens	100.5822°	36.26111°	2807m	3.27℃	374.73mm
B24	HNZ	S	E. adsurgens	100.2283°	35.91167°	3138m	1.74℃	366.03mm
B28	HNZ	S	E. adsurgens	100.2475°	35.70861°	3004m	3.84℃	365.85mm
B32	HNZ	S	E. adsurgens	100.2522°	35.68167°	1606m	2.98℃	344.65mm
B35	HNZ	S	E. adsurgens	100.2522°	35.68167°	1606m	2.98℃	344.65mm
B39	HNZ	S	E. adsurgens	100.2475°	35.70861°	3004m	3.84℃	365.85mm
B42	HNZ	S	E. adsurgens	100.5822°	36.26111°	2807m	3.27℃	374.73mm
B44	HNZ	S	E. adsurgens	100.5744°	36.2625°	2831m	3.27℃	374.73mm
B47	HNZ	S	E. adsurgens	100.2283°	35.91167°	3138m	1.74℃	366.03mm
B49	HNZ	S	E. adsurgens	100.2475°	35.70861°	3004m	3.84℃	365.85mm
B100	BY	R	E. adsurgens	104.5822°	37.41833°	1591m	7.81℃	191.09mm
B67	BY	R	E. adsurgens	104.5822°	37.41833°	1591m	7.81℃	191.09mm
B80	BY	R	E. adsurgens	98.13222°	39.83583°	1700m	6.12℃	108.68mm
B91	BY	R	E. adsurgens	104.5822°	37.41833°	1591m	7.81℃	191.09mm
B93	BY	R	E.adsurgens	104.5822°	37.41833°	1591m	7.81℃	191.09mm
B94	BY	R	E.adsurgens	104.5822°	37.41833°	1591m	7.81℃	191.09mm
B96	BY	R	E.adsurgens	104.5822°	37.41833°	1591m	7.81℃	191.09mm
B99	BY	R	E.adsurgens	104.5822°	37.41833°	1591m	7.81℃	191.09mm
B83	YM	R	E. adsurgens	97.29056°	39.82417°	2257m	3.59℃	125.68mm
B84	YM	R	E. adsurgens	97.29056°	39.82417°	2257m	3.59℃	125.68mm
B85	YM	R	E. adsurgens	97.28889°	39.81°	2354m	3.59℃	131.01mm
B86	YM	R	E. adsurgens	97.28889°	39.81°	2354m	3.59℃	131.01mm
B88	YM	R	E. adsurgens	97.90472°	39.86028°	1846m	5.59℃	110.51mm
B82	YM	R	E. adsurgens	97.29056°	39.82417°	2257m	3.59℃	125.68mm
B69	HNZ	R	E. adsurgens	100.5822°	36.26111°	2807m	3.27℃	374.73mm
B70	HNZ	R	E. adsurgens	100.5822°	36.26111°	2807m	3.27℃	374.73mm
B71	HNZ	R	E. adsurgens	100.5822°	36.26111°	2807m	3.27℃	374.73mm
B72	HNZ	R	E. adsurgens	100.2283°	35.91167°	3138m	1.74℃	366.03mm
B73	HNZ	R	E. adsurgens	100.2475°	35.70861°	3004m	3.84℃	365.85mm
B74	HNZ	R	E. adsurgens	100.2475°	35.70861°	3004m	3.84℃	365.85mm
B75	HNZ	R	E. adsurgens	100.2475°	35.70861°	3004m	3.84℃	365.85mm
B76	HNZ	R	E. adsurgens	100.2522°	35.68167°	1606m	2.98℃	344.65mm
B77	HNZ	R	E. adsurgens	100.2522°	35.68167°	1606m	2.98℃	344.65mm
B78	HNZ	R	E. adsurgens	100.2522°	35.68167°	1606m	2.98℃	344.65mm
B79	HNZ	R	E. adsurgens	100.5744°	36.2625°	2831m	3.27℃	374.73mm
B207	BY	CS	E. pusillum	104.5822°	37.41833°	1591m	7.81℃	191.09mm
B210	BY	CS	E. pusillum	104.5822°	37.41833°	1591m	7.81℃	191.09mm
B220	BY	CS	E. pusillum	104.5822°	37.41833°	1591m	7.81℃	191.09mm
B223	BY	CS	E. pusillum	104.5822°	37.41833°	1591m	7.81℃	191.09mm
B101	BY	CS	E. pusillum	104.5822°	37.41833°	1591m	7.81℃	191.09mm
B62	BY	CS	E. pusillum	104.5822°	37.41833°	1591m	7.81℃	191.09mm
B63	BY	CS	E. pusillum	104.5822°	37.41833°	1591m	7.81℃	191.09mm
B64	BY	CS	E. pusillum	104.5822°	37.41833°	1591m	7.81℃	191.09mm
B65	BY	CS	E. pusillum	104.5822°	37.41833°	1591m	7.81℃	191.09mm
B66	BY	CS	E. pusillum	104.5822°	37.41833°	1591m	7.81℃	191.09mm
B25	BY	S	E. pusillum	104.5822°	37.41833°	1591m	7.81℃	191.09mm
B27	BY	S	E. pusillum	104.5822°	37.41833°	1591m	7.81℃	191.09mm
B31	BY	S	E. pusillum	104.5822°	37.41833°	1591m	7.81℃	191.09mm
B41	BY	S	E. pusillum	104.5822°	37.41833°	1591m	7.81℃	191.09mm
B45	BY	S	E. pusillum	104.5822°	37.41833°	1591m	7.81℃	191.09mm
B51	BY	S	E. pusillum	104.5822°	37.41833°	1591m	7.81℃	191.09mm
B61	BY	S	E. pusillum	104.5822°	37.41833°	1591m	7.81℃	191.09mm
B14	BY	S	E. pusillum	104.5822°	37.41833°	1591m	7.81℃	191.09mm
B21	BY	S	E. pusillum	104.5822°	37.41833°	1591m	7.81℃	191.09mm
B26	BY	L	E. pusillum	104.5822°	37.41833°	1591m	7.81℃	191.09mm
B107	BY	L	E. pusillum	104.5822°	37.41833°	1591m	7.81℃	191.09mm
B141	BY	L	E. pusillum	104.5822°	37.41833°	1591m	7.81℃	191.09mm
B142	BY	L	E. pusillum	104.5822°	37.41833°	1591m	7.81℃	191.09mm
B143	BY	L	E. pusillum	104.5822°	37.41833°	1591m	7.81℃	191.09mm
B146	BY	L	E. pusillum	104.5822°	37.41833°	1591m	7.81℃	191.09mm
B149	BY	L	E. pusillum	104.5822°	37.41833°	1591m	7.81℃	191.09mm
B68	BY	R	E. pusillum	104.5822°	37.41833°	1591m	7.81℃	191.09mm
B92	BY	R	E. pusillum	104.5822°	37.41833°	1591m	7.81℃	191.09mm
B95	BY	R	E.pusillum	104.5822°	37.41833°	1591m	7.81℃	191.09mm
B97	BY	R	E.pusillum	104.5822°	37.41833°	1591m	7.81℃	191.09mm
B98	BY	R	E.pusillum	104.5822°	37.41833°	1591m	7.81℃	191.09mm
